# Supplementary material for: Pediatric Emergency Medicine Didactics and Simulation (PEMDAS): Pediatric Sedation Complications
Source: MedEdPORTAL. 2024 Feb 13;20:11384. doi: 10.15766/mep_2374-8265.11384 (PMC10861802; doi:10.15766/mep_2374-8265.11384)
Supplement: Supplementary file 1 — Sedation Simulation Cases.docxSedation Simulation Patients.docxCritical Actions Checklist.docxSedation Simulation Equipment.docxSedation Simulation X-Ray Images.docxSedation Simulation Debriefing Materials.docxSedation Simulation Evaluation.docxPropofol and Ketamine.pptx [file mep_2374-8265.11384-s001.zip]

Archive with 9 entries (9 files):
- C. Critical Actions Checklist.docx
- H. Propofol and Ketamine.pptx
- A. Sedation Simulation Cases.docx
- B. Sedation Simulation Patients.docx
- D. Sedation Simulation Equipment.docx
- E. Sedation Simulation X-Ray Images.docx
- F. Sedation Simulation Debriefing Materials.docx
- G. Sedation Simulation Evaluation.docx
- _Educational Summary Report_11384.pdf
